# Supplementary material for: Implementation and scale-up of physical activity and behavioural nutrition interventions: an evaluation roadmap
Source: Int J Behav Nutr Phys Act. 2019 Nov 7;16:102. doi: 10.1186/s12966-019-0868-4 (PMC6839114; doi:10.1186/s12966-019-0868-4)
Supplement: Supplementary file 2 — Additional file 2. Interactive spreadsheet provided to participants in round 2 of the Delphi process. [file 12966_2019_868_MOESM2_ESM.xlsx]

## Sheet: IM frameworks & models 
	IMPLEMENTATION FRAMEWORKS AND MODELS
	ROUND 1: RESPONDING TO SUGGESTIONS FROM ISBNPA SPECIAL INTEREST GROUP
	Items receiving ≥70% agreement to keep from round 1 are included below
	Items receiving <70% agreement to keep have been excluded
	Items with several participant comments about reclassification were moved to other sections
	ROUND 2: RESPONDING TO REFINED LIST BASED ON DELPHI PARTICIPANT FEEDBACK AND SUGGESTIONS
	1a) For each item in the list, please indicate (using the drop down options) its relevance to the field and your frequency of use (column D). Papers are available via Dropbox/link. If you are unable to comment, please select don't know.
	1b) Please briefly describe factors that influence your decision to use/not use this framework (column E)
	2) Please identify the 5 frameworks you think are most important for our field with a * (column F)
	NOTE: Citations/source provided in column H
Round	Author/publisher, year	Title	1a) Relevance and frequency of use	1b) Factors influencing decision to use/not use	2) Top 5 frameworks (mark with a *)	Comments	Citation/source
2	Chambers et al 2013	Dynamic sustainability framework					Chambers DA, Glasgow RE, Stange KC. The dynamic sustainability framework: addressing the paradox of sustainment amid ongoing change. Implementation science : IS. 2013;8:117.
1	Chaudoir et al 2013	A Multilevel Framework Predicting Implementation Outcomes					Chaudoir et al. Measuring factors affecting implementation of health innovations: a systematic review of structural, organizational, provider, patient, and innovation level measures. Implementation Science 2013, 8:22
1	Damschroder et al 2009	Consolidated Framework For Implementation Research (CFIR)					Damschroder LJ, Aron DC, Keith RE, Kirsh SR, Alexander JA, Lowery JC. Fostering implementation of health services research findings into practice: a consolidated framework for advancing implementation science. Implementation science : IS. 2009;4:50.
2	Domitrovich et al 2008						Domitrovich CE, Bradshaw CP, Poduska JM, et al. (2008) Maximizing the Implementation Quality of Evidence-Based Preventive Interventions in Schools: A Concentual Framework. Advances in School Based Mental Health Promotion 1, 6-28.
1	Durlak & Dupre 2008	Framework for Effective implementation					Durlak JA, DuPre EP. Implementation matters: a review of research on the influence of implementation on program outcomes and the factors affecting implementation. American journal of community psychology. 2008;41(3-4):327-50.
2	Feldstein & Glasgow 2008	Practical, Robust Implementation and Sustainability Model (PRISM)					Feldstein 2008. A Practical, Robust Implementation and Sustainability Model (PRISM) for Integrating Research Findings into Practice. The Joint Commission Journal on Quality and Patient Safety. 34:4.
2	Fixen et al 2009	Active implementation framework					Fixsen DL, Blase KA, Naoom SF, Wallace F. Core Implementation Components. Research on Social Work Practice. 2009;19(5):531-40.
2	Fleuren et al 2004						Fleuren M, Wiefferink K, Paulussen T.Determinants of innovation within health care organizations: literature review and Delphi study. Int J Qual Health Care. 2004 Apr;16(2):107-23.
2	Flottrop et al 2013	Systematic review of frameworks					Flottrop 2013. A checklist for identifying determinants of practice: A systematic review and synthesis of frameworks and taxonomies of factors that prevent or enable improvements in healthcare professional practice. Implementation Science 8:35
2	Greenhalgh et al 2004	Conceptual Model					Greenhalgh T, Robert G, Macfarlane F, Bate P, Kyriakidou O. Diffusion of innovations in service organizations: systematic review and recommendations. Milbank Q 2004;82(4):581–629.
2	Grol et al 2005	Improving patient care					Grol, R., M. Wensing, and M. Eccles, Improving patient care. The implementation of change in clinical practice. 2005, London: Elsevier Limited.
2	Krueter & Bernhardt 2009	Marketing and Distribution System for Public Health					Krueter & Bernhardt. Using a marketing and distribution perspective for public health knowledge dissemination. National Collaborating Centre for Methods and Tools 2009; 99(12), 2123-2127.
1	May et al 2009, 2010; Murray et al 2010	Normalization Process Theory					May C, Murray E, Finch T, Mair F, Treweek S, Ballini L, Macfarlane A, Rapley T. Normalization process theory on-line users’ manual and toolkit. 2010. www.normalizationprocess.org.; May C, Finch T. Implementing, embedding, and integrating practices: an outline of normalization process theory. Sociology: J Brit Sociol Assoc 2009;43(3):535–54.; Murray E, Treweek S, Pope C, et al. Normalisation proce…
1	Rogers 2003	Diffusion of Innovations					Rogers EM. Diffusion of Innovations. New York, NY: Free Press; 2003.
1	Rycroft-Malone, 2004	Promoting Action on Research Implementation in Health Services (PARIHS) framework					Rycroft-Malone 2004. The PARIHS Framework—A Framework for Guiding the Implementation of Evidence-based Practice. J Nurs Care Qual. 19:4. 297-304.
2	Wandersman et al 2008	Interactive Systems Framework					Wandersman, Duffy, Flaspohler et al. Bridging the gap between prevention research and practice: the interactive systems framework. American Journal of Community Psychology 2008; 41:171–181.
	PROCESS MODELS
	Cancer Prevention and Control Research Network	Putting Public Health Evidence into Action					http://cpcrn.org/pub/evidence-in-action/
	Chamberlain et al 2011	Stages of Implemenation Completion					Chamberlain P, Brown CH, Saldana L. Observational measure of implementation progress in community based settings: the Stages of Implementation Completion (SIC). Implementation science : IS. 2011;6:116.
	Chambers and Norton 2016	Adaptation					Chambers DA, Norton WE. The Adaptome: Advancing the Science of Intervention Adaptation. American journal of preventive medicine. 2016;51(4 Suppl 2):S124-31.
	Chinman et al. 2004, 2008	Getting to Outcomes					Chinman, Early, Ebener et al. Getting To Outcomes: a community-based participatory approach to preventive interventions. Journal of Interprofessional Care 2004; 18:4, 441-443.; Chinman, Huner, Ebener et al. The Getting To Outcomes demonstration and evaluation: an illustration of the prevention support system. American Journal of Community Psychology 2008; 41:206–224.
	Francis et al 2012	Theoretical Domains Framework					Francis JJ, O'Connor D, Curran J. Theories of behaviour change synthesised into a set of theoretical groupings: introducing a thematic series on the theoretical domains framework. Implementation science : IS. 2012;7:35.
	Glisson and Schoenwald 2005	ARC organizational implementation strategy/model					Glisson 2005. The ARC organizational and community intervention strategy for implementing evidence-based children's mental health treatments. Ment Health Serv Res. 2005 Dec;7(4):243-59
	Institute for Healthcare Improvement 2003	IHI Learning collaborative					The Breakthrough Series: IHI’s Collaborative Model for Achieving Breakthrough Improvement. IHI Innovation Series white paper. Boston: Institute for Healthcare Improvement; 2003. (Available on www.IHI.org)
	Kilbourne et al. 2007	Replicating effective programs (REP)					Kilbourne 2007. Implementing evidence-based interventions in health care: application of the replicating effective programs framework. Implementation Science. 2:42
	Kok et al 2016	Intervention mapping					Kok G, Gottlieb NH, Peters GJ, Mullen PD, Parcel GS, Ruiter RA, Fernández ME, Markham C, Bartholomew LK. A taxonomy of behaviour change methods: an Intervention Mapping approach.Health Psychol Rev. 2016 Sep;10(3):297-312.
	Massoud et al 2006	Framework for spread					Massoud MR, Nielsen GA, Nolan K, Schall MW, Sevin C. A Framework for Spread: From Local Improvements to System-Wide Change. IHI Innovation Series white paper. Cambridge, MA: Institute for Healthcare Improvement; 2006. (Available on www.IHI.org) http://www.ihi.org/resources/Pages/IHIWhitePapers/AFrameworkforSpreadWhitePaper.aspx
	Meyers et al 2012	Quality Implementation Framework					Meyers, Durlak & Wandersman. The quality implementation framework: a synthesis of critical steps in the implementation processAmerican Journal of Community Psychology 2012; 50:462–480.
	Wilson et al 2011	Knowledge-to-action framework					Wilson, Brady, Lesesne et al. An organizing framework for translation in public health the knowledge to action framework. Preventing Chronic Disease: Public Health Research, Practice, and Policy 2011; 8(2).

## Sheet: Scale-up frameworks & models
	SCALE-UP FRAMEWORKS AND MODELS
	ROUND 1: RESPONDING TO SUGGESTIONS FROM ISBNPA SPECIAL INTEREST GROUP
	Items receiving ≥70% agreement to keep from round 1 are included below
	Items receiving <70% agreement to keep have been excluded
	Items with several participant comments about reclassification were moved to other sections
	ROUND 2: RESPONDING TO REFINED LIST BASED ON DELPHI PARTICIPANT FEEDBACK AND SUGGESTIONS
	1a) For each item in the list, please indicate (using the drop down options) its relevance to the field and your frequency of use (column D). Papers are available via Dropbox/link. If you are unable to comment, please select don't know.
	1b) Please briefly describe factors that influence your decision to use/not use this framework (column E)
	2) Please identify the 5 frameworks you think are most important for our field with a * (column F)
	NOTE: Citations/source provided in column H
Round	Author/publisher, year	Title	1a) Relevance and frequency of use	1b) Factors influencing decision to use/not use	2) Top 5 frameworks (mark with a *)	Comments	Citation/source
2	Aarons et al 2017	Scaling-out evidence-based interventions to new populations or new health care delivery systems					Aarons GA, Sklar M, Mustanski B, Benbow N, Brown CH. "Scaling-out" evidence-based interventions to new populations or new health care delivery systems. Implementation science : IS. 2017;12(1):111.
2	Barker et al 2016	A framework for scaling up health interventions: lessons from large scale improvement initiatives in Africa					Barker PM, Reid A, Schall MW. A framework for scaling up health interventions: lessons from large-scale improvement initiatives in Africa. Implementation science : IS. 2016;11:12.
2	ExpandNet/WHO	Nine steps for developing a scaling-up strategy					World Health Organization. Nine steps for developing a scaling-up strategy. France, Research DoRHa; 2010. http://www.who.int/immunization/hpv/deliver/nine_steps_for_developing_a_scalingup_strategy_who_2010.pdf
2	ExpandNet/WHO	Beginning with the end in mind: Planning pilot projects and other programmatic research for successful scaling up					http://www.expandnet.net/tools.htm
2	ExpandNet/WHO	Practical Guidance for Scaling up Health Service Innovations					http://www.expandnet.net/tools.htm
2	ExpandNet/WHO	Scaling up health service delivery: From pilot innovations to policies and programmes					http://www.expandnet.net/PDFs/Scaling-Up_Health_Service_Delivery-WHO-ExpandNet.pdf
2	Harris et al 2012	Framework for disseminating evidence-based health promotion practices					Harris JR, Cheadle A, Hannon PA, et al. A framework for disseminating evidence-based health promotion practices. Prev Chronic Dis 2012; 9: E22.
2	Indig et al 2017	Pathways for scaling up public health interventions					Indig D, Lee K, Grunseit A, Milat A, Bauman A. Pathways for scaling up public health interventions. BMC public health. 2017;18(1):68.
2	Milat et al 2015	Narrative review on succes factors and models					Milat AJ, Bauman A, Redman S. Narrative review of models and success factors for scaling up public health interventions. Implementation science : IS. 2015;10:113.
2	Milat et al 2016	A guide to scaling up population health interventions					Milat AJ, Newson R, King L, Rissel C, Wolfenden L, Bauman A, et al. A guide to scaling up population health interventions. Public Health Res Pract. 2016;26(1).
1	NSW Ministry of Health (Milat et al 2014)	Increasing the Scale of Public Health Interventions: A Guide					Centre for Epidemiology and Evidence, Milat AJ, Newson R, King L. Increasing the scale of population health interventions: A Guide. Sydney: NSW Ministry of Health; 2014.
2	Reis et al 2016	Scaling up physical activity interventions worldwide: stepping up to larger and smarter approaches to get people moving					Reis RS, Salvo D, Ogilvie D, Lambert EV, Goenka S, Brownson RC. Scaling up physical activity interventions worldwide: stepping up to larger and smarter approaches to get people moving. The Lancet. 2016.
2	Rogers 2003	Diffusion of innovations					Rogers EM. Diffusion of Innovations. New York, NY: Free Press; 2003
1	Simmons & Shiffman, 2007	Scaling Up Health Service Innovations: A Framework for Action					Simmons R, Shiffman J. Chapter 1: Scaling up health service innovations: a framework for action. In: Simmons R, Fajans P, Ghiron L, editors. Scaling up health service delivery: from pilot innovations to policies and programmes. Geneva, Switzerland: World Health Organization; 2007. p. 1-30.
2	WHO 2016	Scaling up projects and initiatives for better health from concepts to practice					http://www.euro.who.int/__data/assets/pdf_file/0004/318982/Scaling-up-reports-projects-concepts-practice.pdf
1	Yamey 2011	Scaling Up Global Health Interventions: A Proposed Framework for Success					Yamey G. Scaling up global health interventions: a proposed framework for success. PLoS medicine. 2011;8(6):e1001049

## Sheet: IM indicators & meas. tools
	IMPLEMENTATION INDICATORS AND MEASURES AND TOOLS
	ROUND 1: RESPONDING TO SUGGESTIONS FROM ISBNPA SPECIAL INTEREST GROUP
	Items receiving ≥70% agreement to keep from round 1 are included below
	Items receiving <70% agreement to keep have been excluded
	Some items with several participant comments about reclassification were moved to other sections after discussion within our working group
	ROUND 2: RESPONDING TO REFINED LIST BASED ON DELPHI PARTICIPANT FEEDBACK AND SUGGESTIONS
	1a) For each indicator in the list, please indicate (using the drop down options) its relevance to the field and your frequency of use (column C). Papers are available via Dropbox/link. If you are unable to comment, please select don't know.
	1b) If you measure (or have in the past) this indicator in your work, what measures and tools do you use (Column D)?
	If there are specific measures and tools please provide the name and/or citation. If there are no specific measures and tools, please describe briefly (e.g., interview, in-house survey developed for the study).
	If you have used multiple approaches, please include them all in column D
	NOTE: Where possible suggested measures and tools from round 1 have been mapped to implementation indicators in Column I. Please use the comment field if you wish to provide additional feedback or are able to clarify the measure (e.g., provide a citation/source)
	There were 3 measures and tools that did not map easily to this updated list of indicators (rows 127-129). Comments/clarification welcome in Column F.
	1c) If you do not measure this indicator, why not (Column E)?
	E.g., Not an appropriate indicator (please clarify in comments), no suitable measures and tools available.
	NOTE: Citations/source provided in column G; Definitions (as per citation/source) provided in column H
Round	Implementation Indicator	1a) Relevance and frequency of use	1b) If measured, what measurement tool?	1c) If not measured, why not?	Comments	Citations/sources	Definition	Suggested tools/methods from round 1 mapped to suggested implementation outcomes
2	Acceptability Other terms: Satisfaction with various aspects of the innovation (e.g. content, complexity, comfort, delivery, and credibility)					*Proctor et al 2011. Outcomes for Implementation Research: Conceptual Distinctions, Measurement Challenges, and Research Agenda. Adm Policy Ment Health. 38:65-76; *Weiner et al., 2017. Psychometric assessment of three newly developed implementation outcome measures. Implementation Science. 12:108. *Rogers, E.M. 1995. Diffusion of innovations 4th ed.. New York: The Free Press.	Perception among implementation stakeholders that a given treatment, service, practice or innovation is agreeable, palatable, or satisfactory.	Acceptability of Intervention Measure (AIM). (Weiner BJ, Lewis CC, Stanick C, Powell BJ, Dorsey CN, Clary AS, et al. Psychometric assessment of three newly developed implementation outcome measures. Implementation science : IS. 2017;12(1):108)
2	Access to Knowledge & Information					*Farris et al. 2007. Beyond Effectiveness: Evaluating the Public Health Impact of the WISEWOMAN Program. American Journal of Public Health. 97:4. *GEM D&I website	Ease of access to digestible information and knowledge about the intervention and how to incorporate it into work tasks.
2	Action Planning					*Adapted from Sniehotta et al. 2005. Bridging the intention–behaviour gap: Planning, self-efficacy, and action control in the adoption and maintenance of physical exercise. Psychology and Health. 202: 143-160 *Huijg et al. 2014. Measuring determinants of implementation behavior: psychometric properties of a questionnaire based on the theoretical domains framework. Implementation Science, 9:33		Determinants of Implementation Behavior Questionnaire (DIBQ) - Huijg et al. 2014
2	Adaptability/adaptation					*Damschroder, L., Aron, D., Keith, R., Kirsh, S., Alexander, J., & Lowery, J. 2009. Fostering implementation of health services research findings into practice: a consolidated framework for advancing implementation science. Implementation Science. *Moore et al. Process evaluation of complex interventions: Medical Research Council guidance. BMJ 2015; 350 *Standards for Reporting Implementation Stu…	*The degree to which an intervention can be adapted, tailored, refined, or reinvented to meet local needs. *The degree to which the strategy and intervention are modified by users during implementation to suit local needs.	Observer rated; interviews
2	Adherence					*Dusenbury L, Brannigan R, Hansen WB, et al. 2005 Quality of implementation: developing measures crucial to understanding the diffusion of preventive interventions. Health Educ Res 20, 308-313		Observer coded
2	Adopter attitudes					*GEM D&I website	Attitudes toward innovation can be a facilitating or limiting factor in the dissemination and implementation of new technologies. Attitudes can be a precursor to the decision of whether or not to try a new practice and the affective component of attitudes can impact decision processes regarding innovation.
2	Adoption *Other terms: Uptake; utilization; initial implementation; intention to try					*Chaudoir et al. 2013. Measuring factors affecting implementation of health innovations: a systematic review of structural, organizational, provider, patient, and innovation level measures. Implementation Science. 8:22 *Farris et al. 2007. Beyond Effectiveness: Evaluating the Public Health Impact of the WISEWOMAN Program. American Journal of Public Health. 97:4. *Glasgow, Thomas, Vogt, Boles. 199…	*The intention, initial decision, or action to try or employ an innovation or evidence-based practice. Adoption also may be referred to as ‘‘uptake.’’ Adoption occurs in the early to mid implementation stage and is assessed from the organizational or provider perspective. *Adoption refers to the proportion and representativeness of settings (such as worksites, health departments, or communities) …
2	Appropriateness *Other terms: Perceived fit; relevance; compatibility; suitability; usefulness; practicability					*Rogers, E.M. 1995. Diffusion of innovations 4th ed.. New York: The Free Press. *Weiner et al., 2017. Psychometric assessment of three newly developed implementation outcome measures. Implementation Science. 12:108.	Perceived fit, relevance, or compatibility of the innovation or evidence based practice for a given practice setting, provider, or consumer; and/or perceived fit of the innovation to address a particular issue or problem." Treatment/innovation may be appropriate for a particular setting or client population without being acceptable to or feasible for those who would implement it. Appropriateness …	Intervention Appropriateness Measure (IAM). (Weiner BJ, Lewis CC, Stanick C, Powell BJ, Dorsey CN, Clary AS, et al. Psychometric assessment of three newly developed implementation outcome measures. Implementation science : IS. 2017;12(1):108)
2	Attitude(s)					*Adapted from Ajzen: Ajzen I: The theory of planned behavior. Organ Behav Hum Decis 1991, 50:179–211. *Dusenbury L, Brannigan R, Hansen WB, et al. 2005 Quality of implementation: developing measures crucial to understanding the diffusion of preventive interventions. Health Educ Res 20, 308-313 *Huijg et al. 2014. Measuring determinants of implementation behavior: psychometric properties of a ques…		Determinants of Implementation Behavior Questionnaire (DIBQ) - Huijg et al. 2014; Interviews
2	Automaticity					*Gardner et al.: Gardner B, Abraham C, Lally P, de Bruijn G-J. 2012.Towards parsimony in habit measurement: testing the convergent and predictive validity of an automaticity subscale of the self-report habit index. Int J Behav Nutr Phys, 9:102. *Huijg et al. 2014. Measuring determinants of implementation behavior: psychometric properties of a questionnaire based on the theoretical domains framewo…		Determinants of Implementation Behavior Questionnaire (DIBQ) - Huijg et al. 2014
2	Available Resources					*Damschroder, L., Aron, D., Keith, R., Kirsh, S., Alexander, J., & Lowery, J. 2009. Fostering implementation of health services research findings into practice: a consolidated framework for advancing implementation science. Implementation Science. *GEM D&I website	The level of resources dedicated for implementation and on-going operations including money, training, education, physical space, and time.
2	Barriers					*Baranowski, T., and Stables, G. 2000. "Process Evaluation of the 5-a-Day Projects." Health Education and Behavior, 272, 157-166. *Steckler A & Linnan L (2002) Process Evaluation for Public Health Interventions and Research. San Francisco: Jossey-Bass.	"Problems encountered in reaching participants"
2	Climate					*Jacobs, SR, Weiner BJ, AC Bunger. 2014. Context matters: measuring implementation climate among individuals and groups. Implementation Science. 946.	Organizational members’ shared summary perceptions of the extent to which their use of a specific innovation is rewarded, supported, and expected within their organization’.	Implementation Climate scale
2	Compatibility					*Damschroder, L., Aron, D., Keith, R., Kirsh, S., Alexander, J., & Lowery, J. 2009. Fostering implementation of health services research findings into practice: a consolidated framework for advancing implementation science. Implementation Science. *GEM D&I website	The degree of tangible fit between meaning and values attached to the intervention by involved individuals, how those align with individuals’ own norms, values, and perceived risks and needs, and how the intervention fits with existing workflows and systems.
2	Complexity					*Damschroder, L., Aron, D., Keith, R., Kirsh, S., Alexander, J., & Lowery, J. 2009. Fostering implementation of health services research findings into practice: a consolidated framework for advancing implementation science. Implementation Science. *GEM D&I website	Perceived difficulty of implementation, reflected by duration, scope, radicalness, disruptiveness, centrality, and intricacy and number of steps required to implement.
2	Contamination					*Baranowski, T., and Stables, G. 2000. "Process Evaluation of the 5-a-Day Projects." Health Education and Behavior, 272, 157-166. *Steckler A & Linnan L (2002) Process Evaluation for Public Health Interventions and Research. San Francisco: Jossey-Bass.	"The extent to which participants receive interventions from outside the program and the extent to which the control group receives the treatment"
2	Context					*Saunders RP, Evans MH & Joshi P. 2005. Developing a process-evaluation plan for assessing health promotion program implementation: a how-to guide. Health Promot Pract 6, 134-147. *Steckler A & Linnan L. 2002. Process Evaluation for Public Health Interventions and Research. San Francisco: Jossey-Bass. *Baranowski, T., and Stables, G. 2000. "Process Evaluation of the 5-a-Day Projects." Health Educ…	*Aspects of the environment that may influence intervention implementation or study outcomes; includes contamination or the extent to which the control group was exposed to the program. *"Aspects of the larger social, political, and economic environment that may influence intervention implementation."
2	Continued use					*Baranowski, T., and Stables, G. 2000. "Process Evaluation of the 5-a-Day Projects." Health Education and Behavior, 272, 157-166. *Steckler A & Linnan L (2002) Process Evaluation for Public Health Interventions and Research. San Francisco: Jossey-Bass.	"The extent to which a participant continues to do any of the activities"
2	Coping planning					*Huijg et al. Measuring determinants of implementation behavior: psychometric properties of a questionnaire based on the theoretical domains framework. Implementation Science. 2014, 9:33.		Determinants of Implementation Behavior Questionnaire (DIBQ) - Huijg et al. 2014
2	Cosmopolitanism					*Damschroder, L., Aron, D., Keith, R., Kirsh, S., Alexander, J., & Lowery, J. 2009. Fostering implementation of health services research findings into practice: a consolidated framework for advancing implementation science. Implementation Science. *GEM D&I website	The degree to which an organization is networked with other external organizations.
2	Cost Other terms: Marginal cost; cost-effectiveness; cost-benefit					*Proctor et al 2011. Outcomes for Implementation Research: Conceptual Distinctions, Measurement Challenges, and Research Agenda. Adm Policy Ment Health. 38:65-76; * GEM D&I website	Cost can refer to multiple aspects of the development, testing, and implementation of an intervention.
2	Cultural artifacts of meetings, process, and outcomes					Participant suggestion in round 1
2	Culture					*Damschroder, L., Aron, D., Keith, R., Kirsh, S., Alexander, J., & Lowery, J. 2009. Fostering implementation of health services research findings into practice: a consolidated framework for advancing implementation science. Implementation Science. *GEM D&I website	Norms, values, and basic assumptions of a given organization.
2	Descriptive norm					*Adapted from Cialdini et al.: Cialdini R, Kallgren C, Reno R. 1991. A focus theory of normative conduct: a theoretical refinement and reevaluation of the role of norms in human behavior. Adv Exp Soc Psychol, 24:202–232. *Huijg et al. 2014. Measuring determinants of implementation behavior: psychometric properties of a questionnaire based on the theoretical domains framework. Implementation Scien…		Determinants of Implementation Behavior Questionnaire (DIBQ) - Huijg et al. 2014
2	Design quality & packaging					*Damschroder, L., Aron, D., Keith, R., Kirsh, S., Alexander, J., & Lowery, J. 2009. Fostering implementation of health services research findings into practice: a consolidated framework for advancing implementation science. Implementation Science. *GEM D&I website	Perceived excellence in how the intervention is bundled, presented, and assembled.
2	Diffusion					*Rogers, E.M. 1995. Diffusion of innovations 4th ed.. New York: The Free Press. *GEM D&I website	The passive spread of innovations.
2	Dissemination					*Greenhalgh 2004. Conceptual model for considering the determinants of diffusion, dissemination, and implementation of innovations in health service delivery. *GEM D&I website	Active and planned efforts to persuade target groups to adopt an innovation.
2	Dose					*Moore et al. 2015. Process evaluation of complex interventions: Medical Research Council guidance. BMJ; 350
2	Dose delivered (completeness)					*Saunders RP, Evans MH & Joshi P. 2005. Developing a process-evaluation plan for assessing health promotion program implementation: a how-to guide. Health Promot Pract 6, 134-147. *Steckler A & Linnan L. 2002. Process Evaluation for Public Health Interventions and Research. San Francisco: Jossey-Bass.	Amount or number of intended units of each intervention or component delivered or provided by interventionists.
2	Dose (satisfaction)					*Saunders RP, Evans MH & Joshi P 2005 Developing a process-evaluation plan for assessing health promotion program implementation: a how-to guide. Health Promot Pract 6, 134-147.	Participant (primary and secondary audiences) satisfaction with program, interactions with staff and/or investigators.
2	Dose received (exposure)					*Saunders RP, Evans MH & Joshi P. 2005. Developing a process-evaluation plan for assessing health promotion program implementation: a how-to guide. Health Promot Pract 6, 134-147. *Steckler A & Linnan L 2002 Process Evaluation for Public Health Interventions and Research. San Francisco: Jossey-Bass.	Extents to which participants actively engage with, interact with, are receptive to, and/or use materials or recommended resources; can include “initial use” and “continued use.”
2	Effectiveness					*Farris et al. 2007. Beyond Effectiveness: Evaluating the Public Health Impact of the WISEWOMAN Program. American Journal of Public Health. 97:4. *Glasgow, Thomas, Vogt, Boles. 1999. Evaluating the public health impact of health promotiomn interventions: the RE-AIM Framework. 89: 1322-1327	Implementation refers to the extent to which a program is delivered as intended. It can be thought of as interacting with efficacy to determine effectiveness (Efficacy X Implementation = Effectiveness).
2	Efficacy (of interventions)					*Glasgow, Thomas, Vogt, Boles. 1999. Evaluating the public health impact of health promotiomn interventions: the RE-AIM Framework. 89: 1322-1327
2	Engaging					Rogers, E.M. 1995. Diffusion of innovations 4th ed.. New York: The Free Press. *GEM D&I website	Attracting and involving appropriate individuals in the implementation and use of the intervention through a combined strategy of social marketing, education, role modeling, training, and other similar activities.
2	Evidence strength & quality					*Damschroder, L., Aron, D., Keith, R., Kirsh, S., Alexander, J., & Lowery, J. 2009. Fostering implementation of health services research findings into practice: a consolidated framework for advancing implementation science. Implementation Science. *GEM D&I website	Stakeholders’ perceptions of the quality and validity of evidence supporting the belief that the intervention will have desired outcomes.
2	Executing					*GEM D&I website	Carrying out or accomplishing the implementation according to plan.
2	Experience (years taught)					*Dusenbury L, Brannigan R, Hansen WB, et al. 2005. Quality of implementation: developing measures crucial to understanding the diffusion of preventive interventions. Health Educ Res 20, 308-313		Teacher self-report (interview?)
2	Exposure					*Baranowski, T., and Stables, G. 2000. "Process Evaluation of the 5-a-Day Projects." Health Education and Behavior, 272, 157-166. *Steckler A & Linnan L (2002) Process Evaluation for Public Health Interventions and Research. San Francisco: Jossey-Bass.	"The extent to which participants view or read the materials that reach them"
2	External policies and procedures					*Damschroder, L., Aron, D., Keith, R., Kirsh, S., Alexander, J., & Lowery, J. 2009. Fostering implementation of health services research findings into practice: a consolidated framework for advancing implementation science. Implementation Science. *GEM D&I website	A broad construct that includes external strategies to spread interventions including policy and regulations (governmental or other central entity), external mandates, recommendations and guidelines, pay-for-performance, collaboratives, and public or benchmark reporting.
2	Feasibility Other terms: Actual fit or utility; suitability for everyday use; practicability					*Proctor et al 2011. Outcomes for Implementation Research: Conceptual Distinctions, Measurement Challenges, and Research Agenda. Adm Policy Ment Health. 38:65-76 *Rogers, E.M. 1995. Diffusion of innovations 4th ed.. New York: The Free Press. *Weiner et al., 2017. Psychometric assessment of three newly developed implementation outcome measures. Implementation Science. 12:108. *GEM D&I website	The extent to which a new treatment, or an innovation, can be successfully used or carried out within a given agency or setting.	Weiner's validated scale: FIM
2	Fidelity Other terms: Delivered as intended; adherence; integrity; quality of program delivery					*Chaudoir et al. 2013. Measuring factors affecting implementation of health innovations: a systematic review of structural, organizational, provider, patient, and innovation level measures. Implementation Science, 8:22 *Moore et al. 2015. Process evaluation of complex interventions: Medical Research Council guidance. BMJ; 350 *Proctor et al 2011. Outcomes for Implementation Research: Conceptual D…	The degree of adherence to the described implementation strategy and/or the extent to which an intervention is implemented as prescribed in the original protocol	Deliverer evaluation checklists (ie completed by teacher as self-reflection)
2	Goals and feedback					*Damschroder, L., Aron, D., Keith, R., Kirsh, S., Alexander, J., & Lowery, J. 2009. Fostering implementation of health services research findings into practice: a consolidated framework for advancing implementation science. Implementation Science. *GEM D&I website	The degree to which goals are clearly communicated, acted upon, and fed back to staff and alignment of that feedback with goals.
2	Implementation					*Farris et al. 2007. Beyond Effectiveness: Evaluating the Public Health Impact of the WISEWOMAN Program. American Journal of Public Health. 97:4. *Glasgow, Thomas, Vogt, Boles. 1999. Evaluating the public health impact of health promotiomn interventions: the RE-AIM Framework. 89: 1322-1327 *Steckler A & Linnan L 2002. Process Evaluation for Public Health Interventions and Research. San Francisco:…	*At the setting level, implementation refers to the intervention agents' fidelity to the various elements of an intervention's protocol. This includes consistency of delivery as intended and the time and cost of the intervention. *A composite score that indicates the extent to which the intervention has been implemented as designed and received by the intended audience.
2	Implementation (as process)					*May, Carl. Towards a general theory of implementation. 2013. Implementation Science, 8:18 *Copied from GEM D&I website	A deliberately initiated process, in which agents intend to bring into operation new or modified practices that are institutionally sanctioned, and are performed by themselves and other agents
2	Implementation climate					*Theory of innovation implementation: Klein and Sorra 1996. The Challenge of Innovation Implementation. 214: 1055-1080. *Damschroder, L., Aron, D., Keith, R., Kirsh, S., Alexander, J., & Lowery, J. 2009. Fostering implementation of health services research findings into practice: a consolidated framework for advancing implementation science. Implementation Science. *GEM D&I website	*employees’ shared perceptions of the extent to which innovation implementation is rewarded, supported, and expected *The absorptive capacity for change, shared receptivity of involved individuals to an intervention and the extent to which use of that intervention will be rewarded, supported, and expected within their organization.
2	Implementation Cost					*Chaudoir et al. 2013. Measuring factors affecting implementation of health innovations: a systematic review of structural, organizational, provider, patient, and innovation level measures. Implementation Science, 8:22
2	Implementation intentions					GEM D&I website	Implementation intentions: specify the when, where, and how of responses leading to goal attainment. (Gollwitzer, 1999, p. 494).;
2	Initial use					*Baranowski, T., and Stables, G. 2000. "Process Evaluation of the 5-a-Day Projects." Health Education and Behavior, 272, 157-166. *Steckler A & Linnan L (2002) Process Evaluation for Public Health Interventions and Research. San Francisco: Jossey-Bass.	"The extent to which a participant conducts activities specified in the materials"
2	Inner setting					*Damschroder, L., Aron, D., Keith, R., Kirsh, S., Alexander, J., & Lowery, J. 2009. Fostering implementation of health services research findings into practice: a consolidated framework for advancing implementation science. Implementation Science. *GEM D&I website	Features of structural, political, and cultural contexts through which an implementation process will proceed.
2	Innovation characteristics					*Rogers, E.M. 1995. Diffusion of innovations 4th ed.. New York: The Free Press. *GEM D&I website *Huijg et al. 2014. Measuring determinants of implementation behavior: psychometric properties of a questionnaire based on the theoretical domains framework. Implementation Science, 9:33.	Particular qualities of an intervention, which is a planned, intentional activity or set of activities.	Determinants of Implementation Behavior Questionnaire (DIBQ) - Huijg et al. 2014
2	Innovation strategies					*Huijg et al. 2014. Measuring determinants of implementation behavior: psychometric properties of a questionnaire based on the theoretical domains framework. Implementation Science, 9:33.		Determinants of Implementation Behavior Questionnaire (DIBQ) - Huijg et al. 2014
2	Intention					*Adapted from Ajzen: Ajzen I. 1991. The theory of planned behavior. Organ Behav Hum Decis, 50:179–211. *Huijg et al. 2014. Measuring determinants of implementation behavior: psychometric properties of a questionnaire based on the theoretical domains framework. Implementation Science, 9:33.		Determinants of Implementation Behavior Questionnaire (DIBQ) - Huijg et al. 2014
2	Intervention source					*Damschroder, L., Aron, D., Keith, R., Kirsh, S., Alexander, J., & Lowery, J. 2009. Fostering implementation of health services research findings into practice: a consolidated framework for advancing implementation science. Implementation Science. *GEM D&I website	Perception of key stakeholders about whether the intervention is externally or internally developed.
2	Knowledge					*Adapted from Amemori: Amemori M, Michie S, Korhonen T, Murtomaa H, Kinnunen TH, 2011. Assessing implementation difficulties in tobacco use prevention and cessation counselling among dental providers. Implement Sci, 6:50. *Huijg et al. 2014. Measuring determinants of implementation behavior: psychometric properties of a questionnaire based on the theoretical domains framework. Implementation Scie…		Determinants of Implementation Behavior Questionnaire (DIBQ) - Huijg et al. 2014
2	Knowledge concepts					*Dusenbury L, Brannigan R, Hansen WB, et al. 2005. Quality of implementation: developing measures crucial to understanding the diffusion of preventive interventions. Health Educ Res 20, 308-313		Observer rated
2	Leadership					*Aarons. 2014. The implementation leadership scale ILS_development of a brief measure of unit level implementation leadership. Implementation Science. 9:45. *GEM D&I website	Leadership related to implementation and/or organizational change.	Implementation Leadership Scale
2	Leadership engagement					*Damschroder, L., Aron, D., Keith, R., Kirsh, S., Alexander, J., & Lowery, J. 2009. Fostering implementation of health services research findings into practice: a consolidated framework for advancing implementation science. Implementation Science. *GEM D&I website	Commitment, involvement, and accountability of leaders and managers with the implementation.
2	Learning climate					*Damschroder, L., Aron, D., Keith, R., Kirsh, S., Alexander, J., & Lowery, J. 2009. Fostering implementation of health services research findings into practice: a consolidated framework for advancing implementation science. Implementation Science. *GEM D&I website	A climate in which: a) leaders express their own fallibility and need for team members’ assistance and input; b) team members feel that they are essential, valued, and knowledgeable partners in the change process; c) individuals feel psychologically safe to try new methods; and d) there is sufficient time and space for reflective thinking and evaluation.
2	Maintenance					*Farris et al. 2007. Beyond Effectiveness: Evaluating the Public Health Impact of the WISEWOMAN Program. American Journal of Public Health. 97:4. *Glasgow, Thomas, Vogt, Boles. 1999. Evaluating the public health impact of health promotiomn interventions: the RE-AIM Framework. 89: 1322-1327 *Baranowski, T., and Stables, G. 2000. "Process Evaluation of the 5-a-Day Projects." Health Education and Be…	*The extent to which a program or policy becomes institutionalized or part of the routine organizational practices and policies. *Long-term maintenance of behaviour change *"Keeping participants involved in the programmatic and data collection"
2	Memory					*Huijg et al. 2014. Measuring determinants of implementation behavior: psychometric properties of a questionnaire based on the theoretical domains framework. Implementation Science, 9:33.		Determinants of Implementation Behavior Questionnaire (DIBQ) - Huijg et al. 2014
2	Middle managers' commitment to innovation implementation					*Birken et al. 2012.Uncovering middle managers' role in healthcare innovation implementation. Implementation Science. 7:28. *GEM D&I website	Behavioral manifestations of middle managers’ effort and engagement in activities that promote innovation implementation
2	Negative emotions					*Adapted from van Veldhoven et al., 2002. van Veldhoven M, Meijman T, Broersen J, Fortuin R: Handleiding VBBA. Amsterdam: SKB Vragenlijst Services. *Huijg et al. 2014. Measuring determinants of implementation behavior: psychometric properties of a questionnaire based on the theoretical domains framework. Implementation Science, 9:33.		Determinants of Implementation Behavior Questionnaire (DIBQ) - Huijg et al. 2014
2	Networks and communications					*Damschroder, L., Aron, D., Keith, R., Kirsh, S., Alexander, J., & Lowery, J. 2009. Fostering implementation of health services research findings into practice: a consolidated framework for advancing implementation science. Implementation Science. *GEM D&I website	The nature and quality of webs of social networks and the nature and quality of formal and informal communications within an organization.
2	Optimism					Adapted from Scheier et al., 1994. Scheier MF, Carver CS, Bridges MW: Distinguishing optimism from neuroticism and trait anxiety, self-mastery, and self-esteem: a reevaluation of the life orientation test. J Pers Soc Psychol, 67:1063–1078. *Huijg et al. 2014. Measuring determinants of implementation behavior: psychometric properties of a questionnaire based on the theoretical domains framework. I…		Determinants of Implementation Behavior Questionnaire (DIBQ) - Huijg et al. 2014
2	Organizational capacity					*GEM D&I website	Organizational capacity is defined as “a set of attributes that help or enable an organization to fulfill its missions.
2	Organizational change					*GEM D&I website	The implementation of planned change in a business or public organization.
2	Organizational climate					*GEM D&I website	Organizational climate refers to the employees' perceptions of and reaction to the characteristics of the work environment.
2	Organizational culture					*GEM D&I website	Organizational culture is defined as the organizational norms and expectations regarding how people behave and how things are done in an organization.
2	Organizational incentives and rewards					*Damschroder, L., Aron, D., Keith, R., Kirsh, S., Alexander, J., & Lowery, J. 2009. Fostering implementation of health services research findings into practice: a consolidated framework for advancing implementation science. Implementation Science. *GEM D&I website	Extrinsic incentives such as goal-sharing awards, performance reviews, promotions, and raises in salary and less tangible incentives such as increased stature or respect.
2	Organizational readiness (change commitment; change efficacy)					*Shea, Jacobs, Esserman et al. 2014. Organizational readiness for implementing change: a psychometric assessment of a new measure. Implementation Science; 97. *GEM D&I website	Organizational members' shared resolve to pursue the courses of action involved in change implementation. *Other similar terms: attitudes (towards change); readiness; receptivity; learning readiness; commitment to change.	Weiner - Org Readiness scale
2	Organizational resources and support					*Huijg et al. 2014. Measuring determinants of implementation behavior: psychometric properties of a questionnaire based on the theoretical domains framework. Implementation Science, 9:33.		Determinants of Implementation Behavior Questionnaire (DIBQ) - Huijg et al. 2014
2	Outcome expectancies					Adapted from Bandura: Bandura A. 1998. Health promotion from the perspective of social cognitive theory. Psychol Health, 13:623–649. *Huijg et al. 2014. Measuring determinants of implementation behavior: psychometric properties of a questionnaire based on the theoretical domains framework. Implementation Science, 9:33.		Determinants of Implementation Behavior Questionnaire (DIBQ) - Huijg et al. 2014
2	Outer setting					*Damschroder, L., Aron, D., Keith, R., Kirsh, S., Alexander, J., & Lowery, J. 2009. Fostering implementation of health services research findings into practice: a consolidated framework for advancing implementation science. Implementation Science. *GEM D&I website	Generally, the outer setting includes the economic, political, and social context within which an organization resides.
2	Patient characteristics					*Huijg et al. 2014. Measuring determinants of implementation behavior: psychometric properties of a questionnaire based on the theoretical domains framework. Implementation Science. 9:33.		Determinants of Implementation Behavior Questionnaire (DIBQ) - Huijg et al. 2014
2	Patient needs and resources					*Damschroder, L., Aron, D., Keith, R., Kirsh, S., Alexander, J., & Lowery, J. 2009. Fostering implementation of health services research findings into practice: a consolidated framework for advancing implementation science. Implementation Science. *GEM D&I website	The extent to which patient needs, as well as barriers and facilitators to meet those needs are accurately known and prioritized by the organization.
2	Peer pressure (setting level)					*Damschroder, L., Aron, D., Keith, R., Kirsh, S., Alexander, J., & Lowery, J. 2009. Fostering implementation of health services research findings into practice: a consolidated framework for advancing implementation science. Implementation Science. *GEM D&I website	Mimetic or competitive pressure to implement an intervention; typically because most or other key peer or competing organizations have already implemented or in a bid for a competitive edge.
2	Penetration Other terms: Level of institutionalization? Spread? Service access?					*Chaudoir et al. 2013. Measuring factors affecting implementation of health innovations: a systematic review of structural, organizational, provider, patient, and innovation level measures. Implementation Science, 8:22 *Glasgow, Thomas, Vogt, Boles. 1999. Evaluating the public health impact of health promotiomn interventions: the RE-AIM Framework. 89: 1322-1327 *Proctor et al 2011. Outcomes for I…	"The integration of a practice within a service setting and its subsystems." Penetration is considered within the mid to late implementation stages. In addition to the individual organizational level, penetration may include the number of active providers from the total number of providers "trained and expected" to deliver the treatment/innovation.
2	Perceived behavioral control					*Adapted from Ajzen: Ajzen I. 1991. The theory of planned behavior. Organ Behav Hum Decis. 50:179–211. *Huijg et al. Measuring determinants of implementation behavior: psychometric properties of a questionnaire based on the theoretical domains framework. Implementation Science. 2014, 9:33.		Determinants of Implementation Behavior Questionnaire (DIBQ) - Huijg et al. 2014
2	Planning					*Damschroder, L., Aron, D., Keith, R., Kirsh, S., Alexander, J., & Lowery, J. 2009. Fostering implementation of health services research findings into practice: a consolidated framework for advancing implementation science. Implementation Science. *GEM D&I website	The degree to which a scheme or method of behavior and tasks for implementing an intervention are developed in advance and the quality of those schemes or methods.
2	Population impact					Participant suggestion in round 1
2	Positive emotions					*Adapted from van Veldhoven et al., 2002. van Veldhoven M, Meijman T, Broersen J, Fortuin R: Handleiding VBBA. Amsterdam: SKB Vragenlijst Services. *Huijg et al. 2014. Measuring determinants of implementation behavior: psychometric properties of a questionnaire based on the theoretical domains framework. Implementation Science, 9:33.		Determinants of Implementation Behavior Questionnaire (DIBQ) - Huijg et al. 2014
2	Priority					*Huijg et al. 2014. Measuring determinants of implementation behavior: psychometric properties of a questionnaire based on the theoretical domains framework. Implementation Science, 9:33.		Determinants of Implementation Behavior Questionnaire (DIBQ) - Huijg et al. 2014
2	Professional role					*Huijg et al. 2014. Measuring determinants of implementation behavior: psychometric properties of a questionnaire based on the theoretical domains framework. Implementation Science, 9:33.		Determinants of Implementation Behavior Questionnaire (DIBQ) - Huijg et al. 2014
2	Quality of process					*Dusenbury L, Brannigan R, Hansen WB, et al. 2005. Quality of implementation: developing measures crucial to understanding the diffusion of preventive interventions. Health Educ Res 20, 308-313		Observer rated
2	Reach					*Farris et al. 2007. Beyond Effectiveness: Evaluating the Public Health Impact of the WISEWOMAN Program. American Journal of Public Health. 97:4. *Glasgow, Thomas, Vogt, Boles. 1999. Evaluating the public health impact of health promotiomn interventions: the RE-AIM Framework. 89: 1322-1327 *Moore et al. 2015. Process evaluation of complex interventions: Medical Research Council guidance. BMJ; 350…	*Proportion of the intended priority audience that participates in the intervention; often measured by attendance; includes documentation of barriers to participation.
2	Readiness for implementation					*Damschroder, L., Aron, D., Keith, R., Kirsh, S., Alexander, J., & Lowery, J. 2009. Fostering implementation of health services research findings into practice: a consolidated framework for advancing implementation science. Implementation Science. *GEM D&I website	Tangible and immediate indicators of organizational commitment to its decision to implement an intervention
2	Recruitment					*Saunders RP, Evans MH & Joshi P. 2005. Developing a process-evaluation plan for assessing health promotion program implementation: a how-to guide. Health Promot Pract 6, 134-147. *Steckler A & Linnan L. 2002. Process Evaluation for Public Health Interventions and Research. San Francisco: Jossey-Bass. *Baranowski, T., and Stables, G. 2000. "Process Evaluation of the 5-a-Day Projects." Health Educ…	*Procedures used to approach and attract participants at individual or organizational levels; includes maintenance of participant involvement in intervention and measurement components of study. *"Attracting agencies, implementers, or potential participants for corresponding parts of the program"
2	Reflecting and evaluating					*Damschroder, L., Aron, D., Keith, R., Kirsh, S., Alexander, J., & Lowery, J. 2009. Fostering implementation of health services research findings into practice: a consolidated framework for advancing implementation science. Implementation Science. *GEM D&I website	Quantitative and qualitative feedback about the progress and quality of implementation accompanied with regular personal and team debriefing about progress and experience.
2	Reinforcement					*Huijg et al. 2014. Measuring determinants of implementation behavior: psychometric properties of a questionnaire based on the theoretical domains framework. Implementation Science, 9:33.		Determinants of Implementation Behavior Questionnaire (DIBQ) - Huijg et al. 2014
2	Relative advantage					*Damschroder, L., Aron, D., Keith, R., Kirsh, S., Alexander, J., & Lowery, J. 2009. Fostering implementation of health services research findings into practice: a consolidated framework for advancing implementation science. Implementation Science. *GEM D&I website	Stakeholders’ perception of the advantage of implementing the intervention versus an alternative solution. This construct includes the concept of visibility or observability of the benefits.
2	Relative priority					*Damschroder, L., Aron, D., Keith, R., Kirsh, S., Alexander, J., & Lowery, J. 2009. Fostering implementation of health services research findings into practice: a consolidated framework for advancing implementation science. Implementation Science. *GEM D&I website	Individuals’ shared perception of the importance of the implementation within the organization.
2	Research utilization					*GEM D&I website	Research utilization is a form of knowledge utilization and it has long traditions in the nursing literature and refers to "the process by which specific research-based knowledge (science) is implemented in practice
2	Resources					*Baranowski, T., and Stables, G. 2000. "Process Evaluation of the 5-a-Day Projects." Health Education and Behavior, 272, 157-166. * Steckler A & Linnan L (2002) Process Evaluation for Public Health Interventions and Research. San Francisco: Jossey-Bass.	"The materials or characteristics of agencies, implementers, or participants necessary to attain project goals"
2	Role clarity					*Adapted from Wännström: Wännström I, Peterson U, Asberg M, Nygren A, Gustavsson JP. 2009. Psychometric properties of scales in the General Nordic Questionnaire for Psychological and Social Factors at Work QPS: confirmatory factor analysis and prediction of certified long-term sickness absence. Scand J Psychol. 50:231–244. *Huijg et al. 2014. Measuring determinants of implementation behavior: psy…		Determinants of Implementation Behavior Questionnaire (DIBQ) - Huijg et al. 2014
2	Satisfaction (implementers and target group)					Participant suggestion in round 1		Process evaluation questionnaires- participant and deliverer satisfaction etc
2	Scalability					Participant suggestion in round 1
2	Self-efficacy					*Huijg et al. 2014. Measuring determinants of implementation behavior: psychometric properties of a questionnaire based on the theoretical domains framework. Implementation Science, 9:33.		Determinants of Implementation Behavior Questionnaire (DIBQ) - Huijg et al. 2014
2	Skills					*Huijg et al. 2014. Measuring determinants of implementation behavior: psychometric properties of a questionnaire based on the theoretical domains framework. Implementation Science, 9:33.		Determinants of Implementation Behavior Questionnaire (DIBQ) - Huijg et al. 2014
2	Social support					*Adapted from Frese: Frese M, 1999. Social support as a moderator of the relationship between work stressors and psychological dysfunctioning: a longitudinal study with objective measures. J Occup Health Psychol, 4:179–192. *Huijg et al. 2014. Measuring determinants of implementation behavior: psychometric properties of a questionnaire based on the theoretical domains framework. Implementation Sc…		Determinants of Implementation Behavior Questionnaire (DIBQ) - Huijg et al. 2014
2	Socio-political context					*Huijg et al. 2014. Measuring determinants of implementation behavior: psychometric properties of a questionnaire based on the theoretical domains framework. Implementation Science, 9:33.		Determinants of Implementation Behavior Questionnaire (DIBQ) - Huijg et al. 2014
2	Structural characteristics					*Damschroder, L., Aron, D., Keith, R., Kirsh, S., Alexander, J., & Lowery, J. 2009. Fostering implementation of health services research findings into practice: a consolidated framework for advancing implementation science. Implementation Science. *GEM D&I website	The social architecture, age, maturity, and size of an organization.
2	Subjective norm					*Adapted from Ajzen: Ajzen I. 1991. The theory of planned behavior. Organ Behav Hum Decis, 50:179–211. *Huijg et al. 2014. Measuring determinants of implementation behavior: psychometric properties of a questionnaire based on the theoretical domains framework. Implementation Science, 9:33.		Determinants of Implementation Behavior Questionnaire (DIBQ) - Huijg et al. 2014
2	Sustainability Maintenance; continuation; durability; incorporation; integration; institutionalization; sustained use; routinization					*Chaudoir et al. 2013. Measuring factors affecting implementation of health innovations: a systematic review of structural, organizational, provider, patient, and innovation level measures. Implementation Science, 8:22 *Glasgow, Thomas, Vogt, Boles. 1999. Evaluating the public health impact of health promotiomn interventions: the RE-AIM Framework. 89: 1322-1327 *Proctor et al., 2011. Outcomes for…	"Extent to which a newly implemented treatment is maintained or institutionalized within a service"	Program Sustainability Assessment Tool (PSAT)
2	Tension for change					*Damschroder, L., Aron, D., Keith, R., Kirsh, S., Alexander, J., & Lowery, J. 2009. Fostering implementation of health services research findings into practice: a consolidated framework for advancing implementation science. Implementation Science. *GEM D&I website	The degree to which stakeholders perceive the current situation as intolerable or needing change.
2	Tipping point					*Based on Malcolm Gladwell's book The Tipping Point. *GEM D&I website	Where a small change can produce a major result
2	Trialability					*Damschroder, L., Aron, D., Keith, R., Kirsh, S., Alexander, J., & Lowery, J. 2009. Fostering implementation of health services research findings into practice: a consolidated framework for advancing implementation science. Implementation Science. *GEM D&I website	The ability to test the intervention on a small scale in the organization and to be able to reverse course (undo implementation) if warranted.
2			Stages of Implementation Completion			Chamberlain P, Brown CH, Saldana L. Observational measure of implementation progress in community based settings: the Stages of Implementation Completion (SIC). Implementation science : IS. 2011;6:116.
2			policy checklists (e.g. INFORMAS Food-EPI, WHO Global Nutrition Policy Review questionnaire)			Participant suggestion in round 1
2			Questionnaire related to Normalization Process Theory			Participant suggestion in round 1

## Sheet: Sheet1
Relevant-frequently use
Relevant-sometimes use
Relevant-do not use
Not relevant
Don't know
